# Supplementary material for: Screened selection design for randomised phase II oncology trials: an example in chronic lymphocytic leukaemia
Source: BMC Med Res Methodol. 2013 Jul 3;13:87. doi: 10.1186/1471-2288-13-87 (PMC3726070; doi:10.1186/1471-2288-13-87)
Supplement: Additional file 2 — “ScreenedSelectionDesign.R”. [file 1471-2288-13-87-S2.r]

### R code to evaluate Operating Characteristics of Screened Selection Design for 2 experimental arms
### Written By Christina Yap; 
### Last updated on 7th June 2013

SSD.2arms <- function(r1, r, n1, n, p0, p1=NULL, p, nsim, diff=0.05, seed=0802, modified=FALSE) {

set.seed(seed)

if (n > 1000)
	stop ("sample size, n cannot exceed 1000")	

if (nsim <= 1) {
        stop(" nsim less than 2! ")
    }

if (r < r1  ) {
        stop("r must be >= r1")
    }

if (n <= n1) {
        stop("condition for n > n1 must be satisfied for a 2 stage design")
    }

n2 <- n- n1

p1<-ifelse(is.null(p1), p[1], p1) 

outcome2<-No.success<-n.Subj<-matrix(999, ncol=2, nrow=nsim)

for(i in 1:nsim)	{

	for (a in 1:2) {

	Stage1<-rbinom(1, n1, p[a])   

	outcome1<-ifelse(Stage1>r1, rbinom(1, n2, p[a]), NA)  
	
	No.success[i,a]<-sum(outcome1, Stage1, na.rm=TRUE)

	outcome2[i,a]<-ifelse(outcome1+Stage1>r, 1, 0)        

	n.Subj[i,a] <- ifelse(Stage1>r1, n, n1)
		
		}
	
	}	


Outcome<-apply(outcome2, 1, sum, na.rm=T)             
										

Outcome[is.na(Outcome)]<-0

Prob.neg    <-length(Outcome[Outcome==0])/nsim   
Prob.pos    <-length(Outcome[Outcome==2])/nsim   
Prob.negpos <-length(Outcome[Outcome==1])/nsim   

Prob.ArmA<-sum(outcome2[,1], na.rm=TRUE)/nsim
Prob.ArmB<-sum(outcome2[,2], na.rm=TRUE)/nsim

mean.Subj<-apply(n.Subj,2,mean, na.rm=T)

### After 1st segment
Prob.select.ArmA<-sum(outcome2[,1][outcome2[,2]==0 | is.na(outcome2[,2])],na.rm=TRUE)/nsim
Prob.select.ArmB<-sum(outcome2[,2][outcome2[,1]==0 | is.na(outcome2[,1])],na.rm=TRUE)/nsim
Prob.NoArm<-Prob.neg

### Selecting an Arm when both arms are positive  (2nd Segment)

No.success.BothArms.select<-No.success[Outcome==2,]

SSD.SelectArm<-function(x, diff, MOD=FALSE)
		{
		 NoArm<-ArmA<-ArmB<-NA
    	               ArmB<-ifelse(x[2]/n-x[1]/n > diff,1,0)
		 ArmA<-ifelse(x[2]/n-x[1]/n < -diff,1,0)
      ## for ties
	if(MOD==FALSE & x[2]/n-x[1]/n  == 0) {
	  	 ArmA<-ifelse(runif(1,0,1)<0.5,0,1)
             ArmB<-1-ArmA
	       }
      ## for SSD_mod with no selection for ties or if diff <= e.g.0.05
	if(MOD==TRUE) {
	  	 	 NoArm<-ifelse(x[2]/n-x[1]/n <= diff & x[1]/n-x[2]/n <= diff,1,0)
	    	          }
	return(list(ArmA, ArmB, NoArm))	
	}


### Original SSD

if( length(No.success[Outcome==2,]) > 1 ) {
	SSD.SelectArm.2ndSeg<-matrix(unlist(
				apply(No.success[Outcome==2,],1,SSD.SelectArm, diff=0)
							),ncol=3,byrow=T)}   else {SSD.SelectArm.2ndSeg <- matrix(NA,ncol=3)  }

ProbArmA.2ndSeg<-sum(SSD.SelectArm.2ndSeg[,1],na.rm=TRUE)/nsim
ProbArmB.2ndSeg<-sum(SSD.SelectArm.2ndSeg[,2],na.rm=TRUE)/nsim
ProbNoArm.2ndSeg<-sum(SSD.SelectArm.2ndSeg[,3],na.rm=TRUE)/nsim

Overall.ArmA<-Prob.select.ArmA + ProbArmA.2ndSeg
Overall.ArmB<-Prob.select.ArmB + ProbArmB.2ndSeg
Overall.NoArm<-Prob.NoArm + ProbNoArm.2ndSeg


### Modified SSD ####

if( length(No.success[Outcome==2,]) > 1 ) {
	SSD.SelectArm.2ndSeg<-matrix(unlist(
				apply(No.success[Outcome==2,],1,SSD.SelectArm, diff,MOD=TRUE)
							),ncol=3,byrow=T)}   else {SSD.SelectArm.2ndSeg <- matrix(NA,ncol=3)  }

ProbArmA.2ndSeg.MOD<-sum(SSD.SelectArm.2ndSeg[,1],na.rm=TRUE)/nsim
ProbArmB.2ndSeg.MOD<-sum(SSD.SelectArm.2ndSeg[,2],na.rm=TRUE)/nsim
ProbNoArm.2ndSeg.MOD<-sum(SSD.SelectArm.2ndSeg[,3],na.rm=TRUE)/nsim

Overall.ArmA.MOD<-Prob.select.ArmA + ProbArmA.2ndSeg.MOD
Overall.ArmB.MOD<-Prob.select.ArmB + ProbArmB.2ndSeg.MOD
Overall.NoArm.MOD<-Prob.NoArm + ProbNoArm.2ndSeg.MOD

beta<- 1-ErrorRates.Simon2stage(r1,n1,r,n,p1)
alpha<-ErrorRates.Simon2stage(r1,n1,r,n,p0)
alpha<=round(alpha,3)
beta<-round(beta,3)

soln<-data.frame("n"=n, 
		    "SSD Arm A"=Overall.ArmA, "SSD Arm B"= Overall.ArmB, "SSD No Arm"=Overall.NoArm, 
		    "diff"=diff, 
		    "Modified SSD Arm A"=Overall.ArmA.MOD, "Modified SSD Arm B"=Overall.ArmB.MOD, 
		    "Modified SSD No Arm"=Overall.NoArm.MOD, "Modified SSD No Arm diff"=ProbNoArm.2ndSeg.MOD,
		    "Mean N Arm A"=mean.Subj[1],"Mean N Arm B"=mean.Subj[2])

if(modified==FALSE){
 cat("Screened Selection Design\n")
 cat("Sample Size, n =", n, "\n")
 cat("Undesirable rate: p0 = ", p0, "\n") 
 cat("Desirable rate:   p1 = ", p1, "\n") 
 cat("First Segment: r1/n1 = ", r1,"/", n1, ", r/n = ", r, "/", n, 
	" with exact alpha = ", round(alpha,3), " and exact beta = ", round(beta,3), sep="", "\n")
 cat("Response rates for experimental arms:  Arm A, pA = ", p[1], ";", "Arm B, pB =", p[2], "\n")
 cat("Operating Characteristics for SSD\n")
 cat("Overall Selection of Arm A = ",round(Overall.ArmA,3), "\n")
 cat("Overall Selection of Arm B = ",round(Overall.ArmB,3), "\n")
 cat("Overall Selection of Neither Arm = ",round(Overall.NoArm,3), "\n")
}


if(modified==TRUE){
 cat("Modified Screened Selection Design\n")
 cat("Sample Size, n =", n, "\n")
 cat("Undesirable rate: p0 = ", p0, "\n") 
 cat("Desirable rate:   p1 = ", p1, "\n") 
 cat("First Segment: r1/n1 = ", r1,"/", n1, ", r/n = ", r, "/", n, 
	" with exact alpha = ", round(alpha,3), " and exact beta = ", round(beta,3), sep="", "\n")
 cat("Response rates for experimental arms:  Arm A, pA = ", p[1], ";", "Arm B, pB =", p[2], "\n")
 cat("Relevant Difference for Selection, diff =", diff, "\n")
 cat("Operating Characteristics for Modified SSD\n")
 cat("Overall Selection of Arm A = ",round(Overall.ArmA.MOD,3), "\n")
 cat("Overall Selection of Arm B = ",round(Overall.ArmB.MOD,3), "\n")
 cat("Overall Selection of Neither Arm = ",round(Overall.NoArm.MOD,3))
 cat(" where", round(ProbNoArm.2ndSeg.MOD,3), "is due to lack of clinically-relevant observed differences", "\n")
 cat("between the two arms", "\n")
}

soln

}


### Compute exact error rates for Simon 2 stage
ErrorRates.Simon2stage<-function(r1,n1,r,n,pT){
#r1: maximum no. of successes to reject moving forward to stage 2
#r : maximum no. of successes to consider treatment as ineffective
#pT : True response rate
n2<-n-n1
prob<-0
for(x in (r1+1):min(n1,r)) {
sumprob<-dbinom(x,n1,pT)*pbinom(r-x,n2,pT)
prob<-prob + sumprob
}

ArmB.neg <- pbinom(r1,n1,pT) + prob
ArmB.pos <- 1-ArmB.neg
return(ArmB.pos) 
}
